# Supplementary material for: Filtered reproductive long non-coding RNAs by genome-wide analyses of goat ovary at different estrus periods
Source: BMC Genomics. 2018 Dec 4;19:866. doi: 10.1186/s12864-018-5268-7 (PMC6278114; doi:10.1186/s12864-018-5268-7)
Supplement: Supplementary file 6 — Table S1. The list of reproductive lncRNA, TUCP and related genes. (XLSX 15 kb) [file 12864_2018_5268_MOESM6_ESM.xlsx]

## Sheet: lncRNA
Table S1 The list of reproductive lncRNA, TUCP and target genes.
target genes	co-located lncRNA/TUCP	co-expressed lncRNA/TUCP
SQLE		XR_001919417.1、XR_001918177.1、TUCP_001032
NSDHL		XR_001917326.1、TUCP_001032、TUCP_001362、TUCP_000183
DHCR24		XR_309871.3、XR_001918946.1、XR_001919417.1、TUCP_001032
DHRS12		LNC_000233、XR_001918218.1
HSD17B7		XR_309871.3、XR_001919417.1、XR_001917685.1、XR_001918177.1
FAU		XR_001917388.1、XR_001295464.2、XR_001919841.1、XR_001918468.1、XR_001296143.2
BCL2		XR_001918469.1、LNC_002358、XR_001918472.1
RPS6		XR_001918790.1、XR_001918468.1、XR_001919054.1
RPL21		XR_001917388.1、XR_001918416.1、XR_001295464.2、XR_001917284.1、XR_001918790.1、XR_001295475.2、XR_001297562.2、XR_001918468.1
RPS18		XR_001917284.1、XR_001918790.1
SUPT16H		XR_001917284.1、XR_001296921.2
RPS15A		XR_001295464.2、XR_001917284.1、XR_001918790.1、XR_001297562.2、XR_001918468.1
UBA52		XR_001917388.1、XR_001918416.1、XR_001295464.2、XR_001918790.1、XR_001295475.2、XR_001296975.2
LOC102169182		XR_001297562.2、XR_001918468.1、XR_001296143.2、XR_001918416.1
MICU2		XR_001917388.1、XR_001919684.1
RPL13A		XR_001918416.1、XR_001295464.2、XR_001918790.1、XR_001297562.2、XR_001918468.1、XR_001919245.1、XR_001296143.2
CCT2		XR_001295819.2
RPS11		XR_001918416.1、XR_001917284.1、XR_001918790.1、XR_001297562.2、XR_001919841.1、XR_001918468.1、XR_001296143.2
FMNL2		XR_001917647.1
ZNF599		XR_311293.3
RPS24		XR_001917388.1、XR_001918416.1、XR_001295464.2、XR_001918790.1、XR_001297562.2、XR_001296975.2
RPL18A		XR_001917388.1、XR_001917652.1、XR_310693.3
RPS23		XR_001918416.1、XR_001295464.2、XR_001918790.1、XR_001297562.2、XR_001919245.1
SMURF2		XR_001919196.1、XR_001296831.2
SEC22B		XR_001918469.1
MRPL33		XR_001919684.1
RPS26		XR_001919568.1、XR_001917284.1、XR_001918790.1、XR_001295696.2
ZNF706		XR_001919317.1
MGAT5		XR_001919054.1
LOC102175427		XR_001296975.2
LOC102175871		XR_001918468.1、XR_001919841.1、XR_310826.3、XR_001296921.2、LNC_003643、XR_310276.3
RPL36A		XR_001917284.1、XR_001918790.1、XR_001297562.2、XR_001919841.1、LNC_003558
RPS17		XR_001295475.2
PRKX		XR_001919684.1
RPL26		XR_001917388.1、XR_001918416.1、XR_001295464.2、XR_001918790.1、XR_001297562.2、XR_001919841.1、XR_001918468.1、XR_001919245.1、XR_001296143.2
LOC102177091		XR_001917284.1、XR_001918790.1、XR_001297562.2、XR、XR_001919054.1_001919841.1、XR_001918468.1、XR_001296143.2、XR_001919240.1
RPS15		XR_001917284.1、XR_001918790.1、XR_001295475.2、XR_001297562.2、XR_001918176.1
LOC102177244		XR_310129.3、XR_001296363.2
CNOT10		XR_001919568.1、XR_001917284.1、LNC_003558
LOC102177819		XR_001917284.1、XR_001919841.1、XR_001918468.1、XR_310826.3
RPL14		XR_001918416.1、XR_001295464.2、XR_001918790.1、XR_001297562.2、XR_001918468.1
CPXM2		XR_310056.3
RPL19		XR_001918468.1、XR_001296975.2
RPL15		XR_001917388.1、XR_001919684.1、XR_001918416.1、XR_001295464.2、XR_001918790.1、XR_001919841.1、XR_001918468.1、XR_001295859.1、XR_001917652.1、XR_001296143.2
RPS7		XR_001917388.1、XR_001295464.2、XR_001917284.1、XR_001918790.1、XR_001919841.1、XR_001918468.1、XR_001296143.2
RPL37		XR_001918416.1、XR_001295464.2、XR_001918790.1、XR_001297562.2、XR_001918468.1、XR_001296143.2
RPL22		XR_001917388.1、XR_001918416.1、XR_001295464.2、XR_001918790.1、XR_001297562.2、XR_001918468.1、XR_001296143.2、XR_001296975.2
RPL36AL		XR_001295464.2、XR_001918468.1、XR_001296143.2、XR_001296975.2
RPS27		XR_001918416.1、XR_001295464.2、XR_001918790.1、XR_001297562.2、XR_001918468.1
BUD13		XR_001917598.1
RPL35		XR_001918790.1、XR_001297562.2、XR_001296975.2、XR_001295696.2
PRDM16		XR_001919591.1
FEZ1		XR_001917598.1、XR_001917374.1、XR_001296831.2
RPL3		XR_001917388.1、XR_001295464.2、XR_001917284.1、XR_001918790.1、XR_001297562.2、XR_001919841.1、XR_001918468.1
RPS16		XR_001919841.1、XR_001918468.1
CCDC40		XR_001917598.1
RNF38		XR_001919196.1
RPL29		XR_001918790.1
RPS14		XR_001918468.1
LOC102186381		XR_001917388.1、XR_001918416.1、XR_001295464.2、XR_001919841.1、XR_001918468.1、XR_001296143.2
LOC102186914		XR_001296921.2
RPL31		XR_001917388.1、XR_001918416.1、XR_001295464.2、XR_001917284.1、XR_001918790.1、XR_001295475.2、XR_001297562.2、XR_001918468.1、XR_001296143.2
RPS13		XR_001917388.1、XR_001919684.1、XR_001918416.1、XR_001919568.1、XR_001917284.1、XR_001918790.1、XR_001918883.1、XR_001919841.1、XR_001918468.1、XR_001917652.1、XR_310826.3、XR_001296143.2
RPS27A		XR_001917388.1、XR_001919684.1、XR_001918416.1、XR_001295464.2、XR_001917284.1、XR_001918790.1、XR_001297562.2、XR_001919841.1、XR_001918468.1、XR_001296143.2
KTN1		XR_001918469.1、XR_001917647.1、XR_311244.3
RPL10		XR_001917388.1、XR_001919684.1、XR_001918416.1、XR_001295464.2、XR_001918790.1、XR_001297562.2、XR_001918468.1、XR_001296143.2
PRRG4		XR_001919846.1
NCOR1		XR_001917612.1
RPS3A		XR_001295464.2、XR_001918468.1
RPL8		XR_001917388.1、XR_001917284.1、XR_001918790.1、XR_001919841.1、XR_001918468.1
RPL26L1		XR_001295475.2
SIN3A		XR_001917508.1、XR_001295782.2
RPL5		XR_001917388.1、XR_001919684.1、XR_001918416.1、XR_001919568.1、XR_001295464.2、XR_001917284.1、XR_001918790.1、XR_001295475.2、XR_001297562.2、XR_001918468.1、XR_001919245.1
RPL12		XR_001919568.1、XR_309781.3
RPL4		XR_001295464.2、XR_001917284.1、XR_001918790.1、XR_001297562.2、XR_001919841.1、XR_001918468.1
RPL6		XR_001918790.1
LOC106503400		XR_001917284.1
RPL23		XR_001917388.1、XR_001296846.2、XR_001918416.1、XR_001295464.2、XR_001917284.1、XR_001918790.1、XR_001297562.2、XR_001919841.1、XR_001918468.1、XR_001919245.1、XR_001296143.2
PLCH1		XR_001296846.2
LOC108634465		XR_001917388.1、XR_001918416.1、XR_001295464.2、XR_001918790.1、XR_001918468.1、
LOC108636640		XR_001918457.1
IRS2		XR_001918472.1
RPL32		XR_001918416.1、XR_001295464.2、XR_001918790.1、XR_001297562.2、XR_001296143.2
WRNIP1	LNC_002673
PANK1	XR_001917326.1
OTUD7B	XR_309871.3
ASB10	XR_001917927.1
LOC102173518	LNC_000534
LOC108638068	XR_001296791.2
LOC108638069	XR_001296791.2
LOC108638070	XR_001296791.2
LOC102182821	XR_001296791.2
FDPS		TUCP_001032、TUCP_000183
KDM1A		TUCP_001032、TUCP_000183
AIFM1		TUCP_001032、TUCP_000183
HMGCS1		TUCP_001032、TUCP_000183、TUCP_001362
TXNRD1		TUCP_000118
ETFDH		TUCP_001032
COL15A1		TUCP_000882
EBP		TUCP_001032、TUCP_000183
FDFT1		TUCP_001362
SC5D		TUCP_001032、TUCP_001362
TM7SF2		TUCP_001032
MSMO1		TUCP_001032、TUCP_001362、TUCP_000183
LOC102177400		TUCP_001032
AR		TUCP_000849
HMGB1		TUCP_000249
CREM		TUCP_000849
ZSCAN21		TUCP_001109
ZNF696		TUCP_000849
ZNF664		TUCP_000849
ZNF318		TUCP_000849
ZNF184		TUCP_000849
ZNF157		TUCP_000849
TRIM56		TUCP_000849
TCEA3		TUCP_001109
SIX5		TUCP_000849
POGK		TUCP_000849
MLYCD		TUCP_000849
MICAL1		TUCP_000249
HOXB6		TUCP_001262
HOXA3		TUCP_001109
GPANK1		TUCP_000849
EPB41L5		TUCP_000849
ELF2		TUCP_000849
DNAJC18		TUCP_000249
CSDE1		TUCP_000249
LOC102179867	TUCP_000751
CRLF3	TUCP_000751
APOA5	TUCP_000118
APOA4	TUCP_000751
APOA1	TUCP_000751
LOC102178850	TUCP_000882
FUT1	TUCP_000882
LOC102185028	TUCP_000882
MCM7	TUCP_001109
ZSCAN21	TUCP_001109
TAF6	TUCP_001109
ZNF829	TUCP_000849
ZNF793	TUCP_000849
ZNF568	TUCP_000849
ZNF527	TUCP_000849
ZNF3	TUCP_001109
LOC102169506	TUCP_000849
LOC102168757	TUCP_000849
HKR1	TUCP_000849
